# Supplementary material for: Survival and Response Outcomes for Gastrointestinal Neuroendocrine Tumor (GEP-NETs) Patients Treated with Lutetium—177-DOTATATE in a Brazilian Reference Center: A Six-Year Follow-Up Experience
Source: Cancers (Basel). 2023 Sep 11;15(18):4506. doi: 10.3390/cancers15184506 (PMC10526125; doi:10.3390/cancers15184506)
Supplement: Supplementary file 1 [file cancers-15-04506-s001.zip]

Archive with 1 entries (1 files):
- cancers-2484312-supplementary.pdf
